# Supplementary material for: PAM-flexible Cas9-mediated base editing of a hemophilia B mutation in induced pluripotent stem cells
Source: Commun Med (Lond). 2023 Apr 19;3:56. doi: 10.1038/s43856-023-00286-w (PMC10115777; doi:10.1038/s43856-023-00286-w)
Supplement: Supplementary file 3 — Supplementary Data 1 [file 43856_2023_286_MOESM3_ESM.xlsx]

## Sheet: Wildtype_1
offTarget	peak_score	gRNAPlusPAM	offTarget_sequence	guideAlignment2OffTarget	offTargetStrand	mismatch.distance2PAM	n.PAM.mismatch	n.guide.mismatch	PAM.sequence	offTarget_Start	offTarget_End	chromosome
chr8:-:128089595:128089514	45	ACTGCCCTTCTGGAACTGGANGG	ACTGACCTGCTGTAACAGGAGGG	....A...G...T...A...	-	16,12,8,4	0	4	GGG	128089595	128089614	chr8
chr15:+:98358925:98358944	24	ACTGCCCTTCTGGAACTGGANGG	GCTTGCCTTCTAGAACTGGACAG	G..TG......A........	-	20,17,16,9	1	4	CAG	98358925	98358944	chr15
chr20:-:60262989:60263008	112	ACTGCCCTTCTGGAACTGGANGG	GCTGGCCTTGTGGCACTGGAGGG	G...G....G...C......	-	20,16,11,7	0	4	GGG	60262989	60263008	chr20
chr1:+:167682508:167682527	47	ACTGCCCTTCTGGAACTGGANGG	ACTGTCCTTCTGAATCTGTAAAG	....T.......A.T...T.	+	16,8,6,2	1	4	AAG	167682508	167682527	chr1
chr22:-:29583070:29583089	11	ACTGCCCTTCTGGAACTGGANGG	ACTTCCCATCTGGTCCTGGATGG	...T...A.....TC.....	-	17,13,7,6	0	4	TGG	29583070	29583089	chr22
chr8:-:141552427:141552446	45	ACTGCCCTTCTGGAACTGGANGG	ACCGCCCTGCAGGAGGTGGATGG	..C.....G.A...GG....	-	18,12,10,6,5	0	5	TGG	141552427	141552446	chr8
chr5:+:60632869:60632888	11	ACTGCCCTTCTGGAACTGGANGG	ACAGCCTTTCTGGAACATGTTAG	..A...T.........AT.T	+	18,14,4,3,1	1	5	TAG	60632869	60632888	chr5
chr5:-:128064478:128064497	8	ACTGCCCTTCTGGAACTGGANGG	ACTGCCATTATTGAGTTGGAGAG	......A..A.T..GT....	-	14,11,9,6,5	1	5	GAG	128064478	128064497	chr5
chr1:+:165932626:165932645	47	ACTGCCCTTCTGGAACTGGANGG	ACTGCTATTCTGGCACTGCTTGG	.....TA......C....CT	+	15,14,7,2,1	0	5	TGG	165932626	165932645	chr1
chr22:+:49644406:49644435	114	ACTGCCCTTCTGGAACTGGANGG	ACTTCCCTTCTCGAAGTGTCCGG	...T......C...G..TC	+	17,9,5,2,1	0	5	CGG	49644406	49644425	chr22
chr7:+:4228516:4228535	12	ACTGCCCTTCTGGAACTGGANGG	ACATGCCCTCTGGACCTGGAGAG	..ATG..C......C.....	+	18,17,16,13,6	1	5	GAG	4228516	4228535	chr7

## Sheet: Wildtype_2
offTarget	peak_score	gRNAPlusPAM	offTarget_sequence	guideAlignment2OffTarget	offTargetStrand	mismatch.distance2PAM	n.guide.mismatch	PAM.sequence	offTarget_Start	offTarget_End	chromosome
chr15:-:25831843:25831862	122	ACTGCCCTTCTGGAACTGGANGG	ACTGTCCTACTGGCACTGGAGGG	....T...A....C......	-	16,12,7	3	GGG	25831843	25831862	chr15
chr6:+:35015654:35015673	106	ACTGCCCTTCTGGAACTGGANGG	ACTGCTCTTCTGGAGCTGGGAGG	.....T........G....G	+	15,6,1	3	AGG	35015654	35015673	chr6
chr3:-:148742515:148742534	12	ACTGCCCTTCTGGAACTGGANGG	GCTGCCCGTCTGTTACTGGAAGG	G......G....TT......	-	20,13,8,7	4	AGG	148742515	148742534	chr3
chr8:-:128089595:128089514	48	ACTGCCCTTCTGGAACTGGANGG	ACTGACCTGCTGTAACAGGAGGG	....A...G...T...A...	-	16,12,8,4	4	GGG	128089595	128089614	chr8
chr15:+:98358925:98358944	16	ACTGCCCTTCTGGAACTGGANGG	GCTTGCCTTCTAGAACTGGACAG	G..TG......A........	-	20,17,16,9	4	CAG	98358925	98358944	chr15
chr1:+:167682508:167682527	20	ACTGCCCTTCTGGAACTGGANGG	ACTGTCCTTCTGAATCTGTAAAG	....T.......A.T...T.	+	16,8,6,2	4	AAG	167682508	167682527	chr1
chr2:+:239540762:239540781	25	ACTGCCCTTCTGGAACTGGANGG	ACGGCCCTTCTGAGACTGGGAGG	..G.........AG.....G	+	18,8,7,1	4	AGG	239540762	239540781	chr2
chr4:+:5787512:5787531	48	ACTGCCCTTCTGGAACTGGANGG	ACTGCCCTGCTGACACTGTACGG	........G...AC....T.	+	12,8,7,2	4	CGG	5787512	5787531	chr4
chr4:+:9923412:9923431	122	ACTGCCCTTCTGGAACTGGANGG	ACTGCCCTGCTGACACTGTACAG	........G...AC....T.	+	12,8,7,2	4	CAG	9923412	9923431	chr4
chrX:-:50523823:50523842	106	ACTGCCCTTCTGGAACTGGANGG	ACCGCTCCTCTAGAACTGGAGGG	..C..T.C...A........	-	18,15,13,9	4	GGG	50523823	50523842	chrX
chrX:+:140189510:140189529	74	ACTGCCCTTCTGGAACTGGANGG	GCTGCACTTCTGTAACTGGCAAG	G....A......T......C	+	20,15,8,1	4	AAG	140189510	140189529	chrX
chr6:-:44103528:44103547	15	ACTGCCCTTCTGGAACTGGANGG	ACTACCCTTATGGAACTCAAGGG	...A.....A.......CA.	-	17,11,3,2	4	GGG	44103528	44103547	chr6
chr6:+:94339701:94339720	22	ACTGCCCTTCTGGAACTGGANGG	ACTGACCATCTGGAATTGTATAG	....A..A.......T..T.	+	16,13,5,2	4	TAG	94339701	94339720	chr6
chr6:-:106846735:106846754	64	ACTGCCCTTCTGGAACTGGANGG	ACTGCCCTTCCAGAGGTGGACAG	..........CA..GG....	-	10,9,6,5	4	CAG	106846735	106846754	chr6
chr11:+:34798067:34798086	6	ACTGCCCTTCTGGAACTGGANGG	ACTGCCCTTGGTGAACTGGCAAG	.........GGT.......C	+	11,10,9,1	4	AAG	34798067	34798086	chr11
chr8:-:141552427:141552446	56	ACTGCCCTTCTGGAACTGGANGG	ACCGCCCTGCAGGAGGTGGATGG	..C.....G.A...GG....	-	18,12,10,6,5	5	TGG	141552427	141552446	chr8
chr5:+:60632869:60632888	36	ACTGCCCTTCTGGAACTGGANGG	ACAGCCTTTCTGGAACATGTTAG	..A...T.........AT.T	+	18,14,4,3,1	5	TAG	60632869	60632888	chr5
chr7:+:4228516:4228535	64	ACTGCCCTTCTGGAACTGGANGG	ACATGCCCTCTGGACCTGGAGAG	..ATG..C......C.....	+	18,17,16,13,6	5	GAG	4228516	4228535	chr7
chr7:-:4487989:4488008	9	ACTGCCCTTCTGGAACTGGANGG	GCTGCCCGGCTGGCACTGGGCAG	G......GG....C.....G	-	20,13,12,7,1	5	CAG	4487989	4488008	chr7

## Sheet: Wildtype_3
offTarget	peak_score	gRNAPlusPAM	offTarget_sequence	guideAlignment2OffTarget	offTargetStrand	mismatch.distance2PAM	n.guide.mismatch	PAM.sequence	offTarget_Start	offTarget_End	chromosome
chr15:-:25831843:25831862	122	ACTGCCCTTCTGGAACTGGANGG	ACTGTCCTACTGGCACTGGAGGG	....T...A....C......	-	13,12,7	3	GGG	25831843	25831862	chr15
chr2:+:207790884:207790903	52	ACTGCCCTTCTGGAACTGGANGG	ACTGCCCTTCTGGAATAGGGGAG	...............TA..G	+	5,4,1	3	GAG	207790884	207790903	chr2
chr12:+:23040538:23040557	117	ACTGCCCTTCTGGAACTGGANGG	ACTGCCCATCTGGTAGTGGAGGG	.......A.....T.G....	+	13,7,5	3	GGG	23040538	23040557	chr12
chr16:+:72099109:72099128	144	ACTGCCCTTCTGGAACTGGANGG	GCTGCCCTTCTGGAGCTGCATGG	G.............G...C.	+	20,6,2	3	TGG	72099109	72099128	chr16
chr6:+:35015654:35015673	35	ACTGCCCTTCTGGAACTGGANGG	ACTGCTCTTCTGGAGCTGGGAGG	.....T........G....G	+	15,6,1	3	AGG	35015654	35015673	chr6
chr3:-:148742515:148742534	12	ACTGCCCTTCTGGAACTGGANGG	GCTGCCCGTCTGTTACTGGAAGG	G......G....TT......	-	20,13,8,7	4	AGG	148742515	148742534	chr3
chr8:-:128089595:128089514	48	ACTGCCCTTCTGGAACTGGANGG	ACTGACCTGCTGTAACAGGAGGG	....A...G...T...A...	-	16,12,8,4	4	GGG	128089595	128089614	chr8
chr15:+:98358925:98358944	16	ACTGCCCTTCTGGAACTGGANGG	GCTTGCCTTCTAGAACTGGACAG	G..TG......A........	-	20,17,16,9	4	CAG	98358925	98358944	chr15
chr20:-:60262989:60263008	74	ACTGCCCTTCTGGAACTGGANGG	GCTGGCCTTGTGGCACTGGAGGG	G...G....G...C......	-	20,16,11,7	4	GGG	60262989	60263008	chr20
chr1:+:167682508:167682527	20	ACTGCCCTTCTGGAACTGGANGG	ACTGTCCTTCTGAATCTGTAAAG	....T.......A.T...T.	+	16,8,6,2	4	AAG	167682508	167682527	chr1
chr22:-:29583070:29583089	4	ACTGCCCTTCTGGAACTGGANGG	ACTTCCCATCTGGTCCTGGATGG	...T...A.....TC.....	-	17,13,7,6	4	TGG	29583070	29583089	chr22
chr8:-:141552427:141552446	252	ACTGCCCTTCTGGAACTGGANGG	ACCGCCCTGCAGGAGGTGGATGG	..C.....G.A...GG....	-	18,12,10,6,5	5	TGG	141552427	141552446	chr8
chr5:+:60632869:60632888	36	ACTGCCCTTCTGGAACTGGANGG	ACAGCCTTTCTGGAACATGTTAG	..A...T.........AT.T	+	18,14,4,3,1	5	TAG	60632869	60632888	chr5
chr5:-:128064478:128064497	122	ACTGCCCTTCTGGAACTGGANGG	ACTGCCATTATTGAGTTGGAGAG	......A..A.T..GT....	-	14,11,9,6,5	5	GAG	128064478	128064497	chr5
chr1:+:165932626:165932645	25	ACTGCCCTTCTGGAACTGGANGG	ACTGCTATTCTGGCACTGCTTGG	.....TA......C....CT	+	15,14,7,2,1	5	TGG	165932626	165932645	chr1
chr22:+:49644406:49644435	88	ACTGCCCTTCTGGAACTGGANGG	ACTTCCCTTCTCGAAGTGTCCGG	...T.......C...G..TC	+	17,9,5,2,1	5	CGG	49644406	49644425	chr22
chr7:+:4228516:4228535	210	ACTGCCCTTCTGGAACTGGANGG	ACATGCCCTCTGGACCTGGAGAG	..ATG..C......C.....	+	18,17,16,13,6	5	GAG	4228516	4228535	chr7
chr7:-:4487989:4488008	31	ACTGCCCTTCTGGAACTGGANGG	GCTGCCCGGCTGGCACTGGGCAG	G......GG....C.....G	-	20,13,12,7,1	5	CAG	4487989	4488008	chr7

## Sheet: NG_1
offTarget	peak_score	gRNAPlusPAM	offTarget_sequence	guideAlignment2OffTarget	offTargetStrand	mismatch.distance2PAM	n.guide.mismatch	PAM.sequence	offTarget_Start	offTarget_End	chromosome
chrX:+:139561631:139561650	5019	ACTGCCCTTCTGGAACTGGANG	ATTGCCCTTCTGGAACTGGACG	.T..................	+	19	1	CG	139561631	139561650	chrX
chr5:+:134054265:134054284	12	ACTGCCCTTCTGGAACTGGANG	GCTGCCCTGCTGGAACTGGATG	G.......G...........	+	20,12	2	TG	134054265	134054284	chr5
chr1:+:71127074:71127093	15	ACTGCCCTTCTGGAACTGGANG	GCTGCCCTTTTGGAACTGGAAG	G........T..........	+	20,11	2	AG	71127074	71127093	chr1
chr15:+:77505946:77505965	36	ACTGCCCTTCTGGAACTGGANG	ACAGCCCTTCTGGAATTGGGAG	..A............T...G	+	8,5,1	3	AG	77505946	77505965	chr15
chr1:-:158672151:158672170	42	ACTGCCCTTCTGGAACTGGANG	ACTGCCCTGCTGGAACTGTGGG	........G.........TG	-	12,2,1	3	GG	158672151	158672170	chr1
chrX:+:75736915:75736934	14	ACTGCCCTTCTGGAACTGGANG	CCTGCCATTTTGGAACTGGAAG	C.....A..T..........	+	20,14,11	3	AG	75736915	75736934	chrX
chr8:+:77856962:77856981	12	ACTGCCCTTCTGGAACTGGANG	ACTGCCCATCATGAACTGGGTG	.......A..AT.......G	+	13,10,9,1	4	TG	77856962	77856981	chr8
chr15:-:77802591:77802610	8	ACTGCCCTTCTGGAACTGGANG	GGGGGCCTTCTGGAACTGGAGG	GGG.G...............	-	20,19,18,16	4	GG	77802591	77802610	chr15
chr20:-:2357117:2357136	34	ACTGCCCTTCTGGAACTGGANG	ACTGTCCCTCTAGAACTGTAGG	....T..C...A......T.	-	16,13,9,2	4	GG	2357117	2357136	chr20
chr22:-:32791650:32791669	25	ACTGCCCTTCTGGAACTGGANG	GCTGCCGTGCTGGAATTGGAAG	G.....G.G......T....	-	20,14,12,5	4	AG	32791650	32791669	chr22
chr12:+:114697334:114697353	55	ACTGCCCTTCTGGAACTGGANG	GCTGTCATTATGGAACTGGACG	G...T.A..A..........	+	20,16,14,11	4	CG	114697334	114697353	chr12
chr16:-:1229305:1229324	21	ACTGCCCTTCTGGAACTGGANG	ATCGCCCTGCTGGAGCTGGAGG	.TC.....G.....G.....	-	19,18,12,6	4	GG	1229305	1229324	chr16
chr6:+:94647015:94647034	19	ACTGCCCTTCTGGAACTGGANG	ACTGCCCTCCTTGAACTAAATG	........C..T.....AA.	+	12,9,3,2	4	TG	94647015	94647034	chr6
chr15:+:34384033:34384052	37	ACTGCCCTTCTGGAACTGGANG	ACTGCGGCTCGAGAACTGGATG	.....GGC..GA........	+	15,14,13,10,9	5	TG	34384033	34384052	chr15
chr15:-:34359827:34359846	57	ACTGCCCTTCTGGAACTGGANG	ACCACCCTTTTGGAAGAGGAGG	..CA.....T.....GA...	-	18,17,11,5,4	5	GG	34359827	34359846	chr15
chr5:+:176874600:176874619	36	ACTGCCCTTCTGGAACTGGANG	ACTTCCCTCCTGGAGGAGGACG	...T....C.....GGA...	+	17,12,6,5,4	5	CG	176874600	176874619	chr5
chr20:-:44650225:44650244	43	ACTGCCCTTCTGGAACTGGANG	ACTCCCCGTCAGAAGCTGGAAG	...C...G..A.A.G.....	-	17,13,10,8,6	5	AG	44650225	44650244	chr20

## Sheet: NG_2
offTarget	peak_score	gRNAPlusPAM	offTarget_sequence	guideAlignment2OffTarget	offTargetStrand	mismatch.distance2PAM	n.guide.mismatch	PAM.sequence	offTarget_Start	offTarget_End	chromosome
chrX:+:139561631:139561650	1607	ACTGCCCTTCTGGAACTGGANG	ATTGCCCTTCTGGAACTGGACG	.T..................	+	19	1	CG	139561631	139561650	chrX
chr5:+:134054265:134054284	16	ACTGCCCTTCTGGAACTGGANG	GCTGCCCTGCTGGAACTGGATG	G.......G...........	+	20,12	2	TG	134054265	134054284	chr5
chr1:+:71127074:71127093	8	ACTGCCCTTCTGGAACTGGANG	GCTGCCCTTTTGGAACTGGAAG	G........T..........	+	20,11	2	AG	71127074	71127093	chr1
chr21:+:20154931:20154950	29	ACTGCCCTTCTGGAACTGGANG	ACAGCCCTTCTGGAACTGCAGG	..A...............C.	+	18,2	2	GG	20154931	20154950	chr21
chr4:+:70805613:70805632	11	ACTGCCCTTCTGGAACTGGANG	ACTGCCCTTATAGAACTGGAAG	.........A.A........	+	11,9	2	AG	70805613	70805632	chr4
chrX:+:74491885:74491904	29	ACTGCCCTTCTGGAACTGGANG	ACTCCCATTCTGGAACTGGAAG	...C..A.............	+	17,14	2	AG	74491885	74491904	chrX
chr6:-:8866064:8866083	15	ACTGCCCTTCTGGAACTGGANG	ATTGCCCTTCTGGAACAGGATG	.T..............A...	-	19,4	2	TG	8866064	8866083	chr6
chr8:+:105528090:105528109	22	ACTGCCCTTCTGGAACTGGANG	ACTGCACTTCTAGAAATGGATG	.....A.....A...A....	+	15,9,5	3	TG	105528090	105528109	chr8
chr15:+:77505946:77505965	2	ACTGCCCTTCTGGAACTGGANG	ACAGCCCTTCTGGAATTGGGAG	..A............T...G	+	18,5,1	3	AG	77505946	77505965	chr15
chr5:+:17430475:17430494	52	ACTGCCCTTCTGGAACTGGANG	GCTGCTTTTCTGGAACTGGAGG	G....TT.............	+	20,15,14	3	GG	17430475	17430494	chr5
chr5:+:143307874:143307893	5	ACTGCCCTTCTGGAACTGGANG	ACTACCCTTGTGGAACTGAAAG	...A.....G........A.	+	17,11,2	3	AG	143307874	143307893	chr5
chr20:-:12552378:12552397	13	ACTGCCCTTCTGGAACTGGANG	ACTGCCATTCTGAAACTGTAAG	......A.....A.....T.	-	14,8,2	3	AG	12552378	12552397	chr20
chr1:+:78552680:78552699	6	ACTGCCCTTCTGGAACTGGANG	CCTGCCCTCCTGGAACAGGAAG	C.......C.......A...	+	20,12,4	3	AG	78552680	78552699	chr1
chr1:-:158672151:158672170	53	ACTGCCCTTCTGGAACTGGANG	ACTGCCCTGCTGGAACTGTGGG	........G.........TG	-	12,2,1	3	GG	158672151	158672170	chr1
chr22:-:35038461:35038480	12	ACTGCCCTTCTGGAACTGGANG	CCTGCTGTTCTGGAACTGGAAG	C....TG............	-	20,14,13	3	AG	35038461	35038480	chr22
chr2:-:9899583:9899602	42	ACTGCCCTTCTGGAACTGGANG	ATTGCACTTCTGGAACTGAAAG	.T...A............A.	-	19,15,2	3	AG	9899583	9899602	chr2
chr4:+:173347743:173347762	14	ACTGCCCTTCTGGAACTGGANG	ACTGCCATTCTTGAACTGCAAG	......A....T......C.	+	14,9,2	3	AG	173347743	173347762	chr4
chrX:+:75736915:75736934	54	ACTGCCCTTCTGGAACTGGANG	CCTGCCATTTTGGAACTGGAAG	C.....A..T..........	+	20,14,11	3	AG	75736915	75736934	chrX
chrX:-:111407352:111407371	12	ACTGCCCTTCTGGAACTGGANG	ACTGCCCATCTGGGAATGGAGG	.......A.....G.A....	-	13,7,5	3	GG	111407352	111407371	chrX
chr6:-:168404192:168404211	6	ACTGCCCTTCTGGAACTGGANG	GCTGCCCTTCATGAACTGGAGG	G.........AT........	-	20,10,9	3	GG	168404192	168404211	chr6
chr10:-:111581995:111582014	14	ACTGCCCTTCTGGAACTGGANG	ACTGCCCATCATGAACTGGAAG	.......A..AT........	-	13,10,9	3	AG	111581995	111582014	chr10
chr8:+:77856962:77856981	3	ACTGCCCTTCTGGAACTGGANG	ACTGCCCATCATGAACTGGGTG	.......A..AT.......G	+	13,10,9,1	4	TG	77856962	77856981	chr8
chr15:-:77802591:77802610	7	ACTGCCCTTCTGGAACTGGANG	GGGGGCCTTCTGGAACTGGAGG	GGG.G...............	-	20,19,18,16	4	GG	77802591	77802610	chr15
chr5:-:179416121:179416140	6	ACTGCCCTTCTGGAACTGGANG	GCTGCCCTCCTGGGGCTGGAGG	G.......C....GG.....	-	20,12,7,6	4	GG	179416121	179416140	chr5
chr20:-:2357117:2357136	2	ACTGCCCTTCTGGAACTGGANG	ACTGTCCCTCTAGAACTGTAGG	....T..C...A......T.	-	16,13,9,2	4	GG	2357117	2357136	chr20
chr20:-:61350041:61350060	5	ACTGCCCTTCTGGAACTGGANG	GCTGGCCTTGTGGCACTGGAGG	G...G....G...C......	-	20,16,11,7	4	GG	61350041	61350060	chr20
chr1:-:34538363:34538382	112	ACTGCCCTTCTGGAACTGGANG	ACTGCCATTCTCAAACTGGGTG	......A....CA......G	-	14,9,8,1	4	TG	34538363	34538382	chr1
chr1:-:231108825:231108844	23	ACTGCCCTTCTGGAACTGGANG	ACTCCTCTTCTGGCACTGAATG	...C.T.......C....A.	-	17,15,7,2	4	TG	231108825	231108844	chr1
chr7:+:104631734:104631753	4	ACTGCCCTTCTGGAACTGGANG	ACAGCACTTCTGAAACAGGATG	..A..A......A...A...	+	18,15,8,4	4	TG	104631734	104631753	chr7
chr12:+:114697334:114697353	32	ACTGCCCTTCTGGAACTGGANG	GCTGTCATTATGGAACTGGACG	G...T.A..A..........	+	20,16,14,11	4	CG	114697334	114697353	chr12
chr4:-:170080095:170080114	23	ACTGCCCTTCTGGAACTGGANG	ACCACCATTTTGGAACTGGAAG	..CA..A..T..........	-	18,17,14,11	4	AG	170080095	170080114	chr4
chr17:-:80510890:80510909	6	ACTGCCCTTCTGGAACTGGANG	CTTCCCCTTCTGGAAGTGGAGG	CT.C...........G....	-	20,19,17,5	4	GG	80510890	80510909	chr17
chr16:-:1229305:1229324	32	ACTGCCCTTCTGGAACTGGANG	ATCGCCCTGCTGGAGCTGGAGG	.TC.....G.....G.....	-	19,18,12,6	4	GG	1229305	1229324	chr16
chrX:-:112513833:112513852	17	ACTGCCCTTCTGGAACTGGANG	ACTTCCATTTTGGAATTGGAAG	...T..A..T.....T....	-	17,14,11,5	4	AG	112513833	112513852	chrX
chr6:+:94647015:94647034	22	ACTGCCCTTCTGGAACTGGANG	ACTGCCCTCCTTGAACTAAATG	........C..T.....AA.	+	12,9,3,2	4	TG	94647015	94647034	chr6
chr11:+:13190633:13190652	8	ACTGCCCTTCTGGAACTGGANG	ACTGGCTTTCTTGAAGTGGATG	....G.T....T...G....	+	16,14,9,5	4	TG	13190633	13190652	chr11
chr19:+:28886050:28886069	27	ACTGCCCTTCTGGAACTGGANG	ACTGCTCTTGTAGAAGTGGAAG	.....T...G.A...G....	+	15,11,9,5	4	AG	28886050	28886069	chr19
chr8:-:20865827:20865846	104	ACTGCCCTTCTGGAACTGGANG	ACTGACCTTCAAGAACTCAATG	....A.....AA.....CA.	-	16,10,9,3,2	5	TG	20865827	20865846	chr8
chr15:+:34384033:34384052	64	ACTGCCCTTCTGGAACTGGANG	ACTGCGGCTCGAGAACTGGATG	.....GGC..GA........	+	15,14,13,10,9	5	TG	34384033	34384052	chr15
chr15:-:34359827:34359846	11	ACTGCCCTTCTGGAACTGGANG	ACCACCCTTTTGGAAGAGGAGG	..CA.....T.....GA...	-	18,17,11,5,4	5	GG	34359827	34359846	chr15
chr5:+:176874600:176874619	122	ACTGCCCTTCTGGAACTGGANG	ACTTCCCTCCTGGAGGAGGACG	...T....C.....GGA...	+	17,12,6,5,4	5	CG	176874600	176874619	chr5
chr20:-:44650225:44650244	32	ACTGCCCTTCTGGAACTGGANG	ACTCCCCGTCAGAAGCTGGAAG	...C...G..A.A.G.....	-	17,13,10,8,6	5	AG	44650225	44650244	chr20

## Sheet: NG_3
offTarget	peak_score	gRNAPlusPAM	offTarget_sequence	guideAlignment2OffTarget	offTargetStrand	mismatch.distance2PAM	n.guide.mismatch	PAM.sequence	offTarget_Start	offTarget_End	chromosome
chrX:+:139561631:139561650	2408	ACTGCCCTTCTGGAACTGGANG	ATTGCCCTTCTGGAACTGGACG	.T..................	+	19	1	CG	139561631	139561650	chrX
chr5:+:134054265:134054284	123	ACTGCCCTTCTGGAACTGGANG	GCTGCCCTGCTGGAACTGGATG	G.......G...........	+	20,12	2	TG	134054265	134054284	chr5
chr1:+:71127074:71127093	344	ACTGCCCTTCTGGAACTGGANG	GCTGCCCTTTTGGAACTGGAAG	G........T..........	+	20,11	2	AG	71127074	71127093	chr1
chr21:+:20154931:20154950	23	ACTGCCCTTCTGGAACTGGANG	ACAGCCCTTCTGGAACTGCAGG	..A...............C.	+	18,2	2	GG	20154931	20154950	chr21
chrX:+:74491885:74491904	18	ACTGCCCTTCTGGAACTGGANG	ACTCCCATTCTGGAACTGGAAG	...C..A.............	+	17,14	2	AG	74491885	74491904	chrX
chr5:+:143307874:143307893	103	ACTGCCCTTCTGGAACTGGANG	ACTACCCTTGTGGAACTGAAAG	...A.....G........A.	+	17,11,2	3	AG	143307874	143307893	chr5
chr2:-:9899583:9899602	34	ACTGCCCTTCTGGAACTGGANG	ATTGCACTTCTGGAACTGAAAG	.T...A............A.	-	19,15,2	3	AG	9899583	9899602	chr2
chr17:-:4150306:4150325	26	ACTGCCCTTCTGGAACTGGANG	GCTGCCCTTCTGGAGCTGGTTG	G.............G....T	-	20,6,1	3	TG	4150306	4150325	chr17
chrX:+:75736915:75736934	122	ACTGCCCTTCTGGAACTGGANG	CCTGCCATTTTGGAACTGGAAG	C.....A..T..........	+	20,14,11	3	AG	75736915	75736934	chrX
chrX:-:111407352:111407371	56	ACTGCCCTTCTGGAACTGGANG	ACTGCCCATCTGGGAATGGAGG	.......A.....G.A....	-	13,7,5	3	GG	111407352	111407371	chrX
chr6:-:168404192:168404211	32	ACTGCCCTTCTGGAACTGGANG	GCTGCCCTTCATGAACTGGAGG	G.........AT........	-	20,10,9	3	GG	168404192	168404211	chr6
chr20:-:2357117:2357136	121	ACTGCCCTTCTGGAACTGGANG	ACTGTCCCTCTAGAACTGTAGG	....T..C...A......T.	-	16,13,9,2	4	GG	2357117	2357136	chr20
chr1:-:231108825:231108844	105	ACTGCCCTTCTGGAACTGGANG	ACTCCTCTTCTGGCACTGAATG	...C.T.......C....A.	-	17,15,7,2	4	TG	231108825	231108844	chr1
chr2:+:96505486:96505505	69	ACTGCCCTTCTGGAACTGGANG	ACTGACCTGCTGGAGCTGGCCG	....A...G.....G....C	+	16,12,6,1	4	CG	96505486	96505505	chr2
chr15:+:34384033:34384052	347	ACTGCCCTTCTGGAACTGGANG	ACTGCGGCTCGAGAACTGGATG	.....GGC..GA........	+	15,14,13,10,9	5	TG	34384033	34384052	chr15
chr15:-:34359827:34359846	270	ACTGCCCTTCTGGAACTGGANG	ACCACCCTTTTGGAAGAGGAGG	..CA.....T.....GA...	-	18,17,11,5,4	5	GG	34359827	34359846	chr15
chr5:+:176874600:176874619	254	ACTGCCCTTCTGGAACTGGANG	ACTTCCCTCCTGGAGGAGGACG	...T....C.....GGA...	+	17,12,6,5,4	5	CG	176874600	176874619	chr5
chr5:+:177394048:177394067	111	ACTGCCCTTCTGGAACTGGANG	ACTGGCCTACCGGACCTGGCTG	....G...A.C...C....C	+	16,12,10,6,1	5	TG	177394048	177394067	chr5
chr20:-:44650225:44650244	278	ACTGCCCTTCTGGAACTGGANG	ACTCCCCGTCAGAAGCTGGAAG	...C...G..A.A.G.....	-	17,13,10,8,6	5	AG	44650225	44650244	chr20
chr1:+:15040253:15040272	122	ACTGCCCTTCTGGAACTGGANG	AATGTCCCCCTGGAACAGGATG	.A..T..CC.......A...	+	19,16,13,12,4	5	TG	15040253	15040272	chr1
