# Supplementary material for: PAM-flexible Cas9-mediated base editing of a hemophilia B mutation in induced pluripotent stem cells
Source: Commun Med (Lond). 2023 Apr 19;3:56. doi: 10.1038/s43856-023-00286-w (PMC10115777; doi:10.1038/s43856-023-00286-w)
Supplement: Supplementary file 4 — Supplementary Data 2 [file 43856_2023_286_MOESM4_ESM.xlsx]

## Sheet: Figure 1
	Figure 1e
	SpCas9			SpCas9NG
	gRNA1	gRNA2	gRNA3	gRNA1	gRNA2	gRNA3
	1.86	10.2	0.172	0.321	2.56	5.74
	1.07	7.82	0.205	0.384	3.94	8.96
	0.74	8.135	0.243	0.364	2.97	4.94
			1.6			5.61
			1.7			8.53

## Sheet: Figure 2
	Figure 2b
	BE4-GAM				TAID				Control
	SpCas9		SpCas9NG		SpCas9		SpCas9NG
	gRNA2	gRNA3	gRNA2	gRNA3	gRNA2	gRNA3	gRNA2	gRNA3
	0.2	0.05	0.03	0	0.24	0.02	0.02	0.76	0.04
	0.2	0.01	0.05	0.01	0.75	0.01	0.01	0.86	0.03
	0.17	0.03	0	0.02	0.24	0.01	0.06	1	0.05

## Sheet: Figure 3
	Figure 3b											Figure 3d
	AFP		ALB		CYP3A4		HNF4A		F9			Mouse kidney	Differentiation of iPSCs into hepatocytes
	Day 0	Day 25	Day 0	Day 25	Day 0	Day 25	Day 0	Day 25	Day 0	Day 25			Before differentiation	in vitro differentiation	in vivo differentiation
	1	6.33537e+06	1	3240.5	1	5.38e-08	1	59.0555	1	7.43291		0	1	7.43291	63054.9
	1	3.85954e+06	1	42731.2	1	438.672	1	127.823	1	5.54106		0	1	5.54106	78268.8
	1	1.79556e+06	1	534192	1	2762.96	1	7951.44	1	7.01126		0	1	7.01126	56494.7

## Sheet: Figure 4
	Figure 4a			Figure 4f
	F9-R338L	F9-R338L+I316T		Well number	FIX:C (%)
	1.051	0.791		1	3.6
	1.205	1.03		2	3.6
	1.193	0.986		3	14.3
				4	3.8
	Figure 4b			5	3.8
	F9-R338L	F9-R338L+I316T		6	3.8
	1.242	0		7	4
	1.413	0		8	4
	1.006	0		9	3.7
				10	3.8
	Figure 4c			11	3.9
	F9-R338L	F9-R338L+I316T		12	3.3
	11.1	0		13	15.4
	13.8	0		14	3.8
	10.5	0		15	3.9
				16	3.9
				17	3.8
				18	3.7
				19	3.9
				20	3.9
				21	3.9
				22	3.8
				23	3.9
				24	3.7
				25	3.6
				26	18.8
				27	3.2
				28	3
				29	3.1
				30	3.1
				31	3
				32	3.1
				33	2.9
				34	2.9
				35	2.9
				36	2.6
				37	2.6
				38	2.9
				39	2.6
				40	2.4
				41	2.5
				42	2.6
				43	2.6
				44	2.6
				45	2.6
				46	2.6
				47	2.5
				48	2.5
				49	19.4
				50	2.6
				51	2.6
				52	2.7
				53	2.6
				54	2.7
				55	2.6
				56	2.7
				57	2.8
				58	2.7
				59	2.7
				60	13.8
				61	2.7
				62	2.7
				63	2.9
				64	2.7
				65	2.8
				66	2.8
				67	2.8
				68	2.7
				69	2.8
				70	2.9
				71	2.7
				72	2.8
				73	2.7
				74	2.8
				75	2.7
				76	2.7
				77	2.7
				78	2.8
				79	2.8
				80	2.8
				81	2.8
				82	2.8
				83	2.8
				84	2.4
				85	2.4
				86	2.4
				87	2.5
				88	2.5
				89	2.5
				90	2.4
				91	2.5
				92	2.5
				93	2.5
				94	2.5
				95	2.4
				96	2.5
				97	2.6
				98	2.5
				99	2.6
				100	2.5
				101	3
				102	2.5
				103	2.5
				104	2.7
				105	2.7
				106	2.6
				107	2.6
				108	17.1
				109	2.8
				110	2.7
				111	2.7
				112	2.7
				113	2.7
				114	2.7
				115	3
				116	16.7
				117	2.6
				118	2.7
				119	2.6
				120	2.6
				121	2.7
				122	2.6
				123	2.6
				124	13.5
				125	2.6
				126	2.7
				127	2.8
				128	2.6
				129	2.7
				130	2.7
				131	2.7
				132	2.6
				133	2.6
				134	2.6
				135	2.7
				136	2.8
				137	2.7

## Sheet: Figure 5
	Figure 5c
	SpCas9	SpCas9NG	No-injection
	0	2.75862	0
	0	5.05747	0
	0	3.67816	0
	0	3.21839	0
	Figure 5d
	SpCas9	SpCas9NG	No-injection
	0	1.80587	0
	0	3.39061	0
	0	1.69531	0
	0	3.02207	0
	Figure 5e
	SpCas9	SpCas9NG
	0.02	1.94
	0.02	1.54
	0.02	1.41
	0.05	2.06

## Sheet: Supp. Figures
	Supplementary Figure 1a
	Mismatch#.	SpCas9			SpCas9NG
	1	0	0	0	5019	1607	2408
	2	0	0	0	27	108	508
	3	0	226.4	470	92	307	373
	4	239.7	578.7	174	174	329	295
	5	237.2	164.9	764	173	333	1382
	Supplementary Figure 1b
	Mismatch#.	SpCas9			SpCas9NG
	1	0	0	0	1	1	1
	2	0	0	0	2	6	4
	3	0	2	5	3	14	6
	4	5	13	6	7	16	3
	5	6	4	7	4	5	6
	Supplementary Figure 3
	AFP			ALB			CYP3A4			HNF4A			F9
	Day 0	Day 25	Human Liver	Day 0	Day 25	Human Liver	Day 0	Day 25	Human Liver	Day 0	Day 25	Human Liver	Day 0	Day 25	Human Liver
	0.487847	1.00937e+06	9093.65	0.793885	68580.8	88580.8	1.66324	347.656	34.7656	1.05239	24.6443	2464.43	0.715984	3.23	743224
	2.04982	810817	6108.17	1.51677	66613	96613	1.18509	382.288	38.2288	1.02219	28.1329	2813.29	1.35379	1.71	554329
	1	804101	5041.01	0.83047	68485.8	68485.8	0.507331	380.174	38.0174	0.929591	25.1622	2516.22	1.03168	1.06	701115
	Supplementary Figure 4b
		BE4-SpCas9-gRNA2			TAID-SpCas9-gRNA2			TAID-SpCas9NG-gRNA3			Control
	C1	0.02	0.02	0.21	0.2	0.7	0.24	0.02	0.07	0.01	0	0.04	0.03
	C2	0.2	0.2	0.17	0.24	0.75	0.24	0.76	0.86	1	0.04	0.03	0.05
	C3	0.02	0.06	0.03	0.04	0.07	0	0.9	0.46	1.29	0.05	0.01	0.01
	C4	0	0	0.06	0.02	0.07	0.04	0.39	0.48	0.76	0.01	0.03	0.05
	C5	0.02	0	0.04	0.02	0.04	0.02	0.37	0.1	0.15	0.02	0.04	0.02
